# Supplementary material for: Spontaneous Emergence of Cefiderocol Resistance in Klebsiella pneumoniae KPC-163: Genomic and Transcriptomic Insights
Source: Antibiotics (Basel). 2025 Aug 15;14(8):832. doi: 10.3390/antibiotics14080832 (PMC12382882; doi:10.3390/antibiotics14080832)
Supplement: Supplementary file 1 [file antibiotics-14-00832-s001.zip]

Archive with 9 entries (9 files):
- antibiotics-3776232 FigureS4.png
- antibiotics-3776232-figures S3.pdf
- Figure S1.pdf
- Figure S2.png.pdf
- Table S1.xlsx
- Table S2.xlsx
- Table S3.pdf
- Table S4 log 2FC 19.02.25 KPNMA216&IHC qPCR.pdf
- Table S5.pdf
