# Supplementary material for: Spontaneous Emergence of Cefiderocol Resistance in Klebsiella pneumoniae KPC-163: Genomic and Transcriptomic Insights
Source: Antibiotics (Basel). 2025 Aug 15;14(8):832. doi: 10.3390/antibiotics14080832 (PMC12382882; doi:10.3390/antibiotics14080832)
Supplement: Supplementary file 1 [file antibiotics-14-00832-s001.zip › Table S1.xlsx]

## Sheet: master_table
Supplementary Table 1 – Genome collection
final label	Country	sampling date
KPNMA216	Argentina	2022
KPN216IHC1	Argentina	2022
GCA_000300675
GCA_000316265	Argentina	1980
GCA_000492595
GCA_000492775
GCA_000567405
GCA_000689275
GCA_000694235	USA	2013
GCA_000733255	USA
GCA_001031795	USA	2014
GCA_001033925		2014
GCA_001185865	USA	2014
GCA_001307175
GCA_001316865	South Africa
GCA_001463165	India	2010
GCA_001463475	Norway	2014
GCA_001483055	USA	2011
GCA_001521895	China	2014
GCA_001574505		2015
GCA_001709275	USA	2013
GCA_001709295	USA	2014
GCA_001720705	Pakistan	2013
GCA_001720805	Pakistan	2013
GCA_001720875	Pakistan	2013
GCA_001742865		2015
GCA_001875535		2014
GCA_001879425		2016
GCA_001891185		2013
GCA_001901585		2014
GCA_002055855
GCA_002102655	Portugal	1980
GCA_002102665	Portugal	2010
GCA_002119955	Colombia	2013
GCA_002152525	USA	2015
GCA_002156785	USA	2012
GCA_002180315
GCA_002186595	Nigeria	2013
GCA_002187025	Nigeria	2013
GCA_002239715		2015
GCA_002246395	Thailand	2016
GCA_002246415	Thailand	2016
GCA_002246785	Thailand	2016
GCA_002246895	Thailand	2015
GCA_002271285	USA	2015
GCA_002510095	South Africa	2013
GCA_002776375	Lebanon	2013
GCA_002849465		2017
GCA_002850805	Colombia	2006
GCA_002850885	Colombia	2006
GCA_002850935	Colombia	2006
GCA_002850955	Colombia	2006
GCA_002851435	Colombia	2006
GCA_002851555	Colombia	2005
GCA_002853975	Colombia	2003
GCA_002854015	Colombia	2012
GCA_002854575	Colombia	2007
GCA_002855255	Colombia	2008
GCA_002855295	Colombia	2007
GCA_002934745	China	2011
GCA_002934785	Cameroon	2016
GCA_002936165		2016
GCA_002948565
GCA_002967835		2018
GCA_002969015		2013
GCA_003069525
GCA_003176295	Japan	2003
GCA_003267985
GCA_003346435	Algeria	2013
GCA_003346495	Algeria	2013
GCA_003346525	Algeria	2013
GCA_003346535	Algeria	2013
GCA_003346575	Algeria	2013
GCA_003346595	Algeria	2013
GCA_003402105	Sweden	2008
GCA_003574235	Thailand	2016
GCA_003574255	Thailand	2015
GCA_003574275	Thailand	2015
GCA_003937135	Pakistan	2016
GCA_004135795	Thailand	2014
GCA_004790705	Sudan	2019
GCA_004830525	Thailand	2016
GCA_004831185	Thailand	2016
GCA_004831465	Thailand	2015
GCA_004831815	Thailand	2016
GCA_004831845	Thailand	2016
GCA_004833515	Thailand	2017
GCA_006540555	USA	2001
GCA_006540665	USA	2001
GCA_006540815	USA	2001
GCA_006540945	USA	2001
GCA_006542015	USA	2001
GCA_006542035	USA	2001
GCA_006542165	USA	2001
GCA_007833575	USA
GCA_008120115	United Kingdom	2016
GCA_009207855	France	2018
GCA_009207895	France	2018
GCA_009207925	France	2018
GCA_009207935	France	2018
GCA_009207955	France	2018
GCA_009207975	France	2018
GCA_009765305	India	2014
GCA_009765325	India	2016
GCA_009907335	Nigeria	2015
GCA_009907665	Nigeria	2015
GCA_009907715	Nigeria	2015
GCA_009907835	Nigeria	2015
GCA_009937845	India	2018
GCA_011742055	India	2019
GCA_011742305	India	2019
GCA_012027105	South Korea	2014
GCA_012027135	South Korea	2013
GCA_012027155	South Korea	2013
GCA_012027175	South Korea	2013
GCA_012027185	South Korea	2013
GCA_012027215	South Korea	2013
GCA_012027245	South Korea	2013
GCA_012027275	South Korea	2013
GCA_012029695	USA
GCA_012064325	South Korea	2014
GCA_012064345	South Korea	2013
GCA_012066095	South Korea	2014
GCA_012067785	South Korea	2013
GCA_012067815	South Korea	2014
GCA_012067865	South Korea	2013
GCA_012067895	South Korea	2013
GCA_012067915	South Korea	2013
GCA_012067945	South Korea	2013
GCA_012067975	South Korea	2013
GCA_012067995	South Korea	2013
GCA_012068015	South Korea	2013
GCA_012068035	South Korea	2013
GCA_012068095	South Korea	2013
GCA_013504725	Portugal	2010
GCA_013620865	Portugal	2003
GCA_014840245	Pakistan	2016
GCA_014840475	Pakistan	2016
GCA_015726755	USA	2009
GCA_015831405	United Kingdom	2012
GCA_016481535	Pakistan
GCA_016529515	Portugal
GCA_016651685	Egypt
GCA_016761935	Bangladesh	2018
GCA_016762355	Bangladesh	2019
GCA_016762495	Bangladesh	2019
GCA_016903775	USA
GCA_016903795	USA
GCA_016918445	India	2016
GCA_017301375	Saudi Arabia	2019
GCA_017921915	Malawi	2015
GCA_017921935	Malawi	2015
GCA_017921955	Malawi	2015
GCA_017922075	Malawi	2015
GCA_017922315	Malawi	2012
GCA_017922375	Malawi	2012
GCA_017922445	Malawi	2012
GCA_018108375	Malaysia	2014
GCA_018156555
GCA_018359485	Colombia	2011
GCA_018359505	Colombia	2011
GCA_018359525	Colombia	2011
GCA_018359565	Colombia	2011
GCA_019219865	India	2014
GCA_019219905	India	2018
GCA_019219915	India	2014
GCA_019219945	India	2018
GCA_019219965	India	2018
GCA_019219975	India	2018
GCA_019220085	India	2018
GCA_019220205	India	2018
GCA_019220265	India	2018
GCA_019220305	India	2018
GCA_019286455	India	2018
GCA_019286515	India	2018
GCA_019286635	India	2018
GCA_019286695	India	2018
GCA_019286755	India	2018
GCA_019286855	India	2018
GCA_019317045	India	2018
GCA_019317085	India	2018
GCA_019317205	India	2018
GCA_019401165	China	2016
GCA_019401205	China	2016
GCA_019401265	China	2015
GCA_019401965	China	2010
GCA_019683955	Australia	2018
GCA_019877845	Malawi	2016
GCA_019878025	Malawi	2016
GCA_019928075	Jordan	2014
GCA_020407015	Kenya	2015
GCA_020526005	Curacao	2002
GCA_020858495	USA	2019
GCA_021136275	Switzerland	2017
GCA_021136965	Switzerland	2017
GCA_021137155	Switzerland	2018
GCA_021137215	Switzerland	2018
GCA_021137875	Switzerland	2018
GCA_021137895	Switzerland	2018
GCA_021344125	Kenya	2016
GCA_021494105	South Africa	2018
GCA_021503755	Bangladesh	2016
GCA_021530505	China	2020
GCA_021899755	Germany	2018
GCA_022324885	USA	2008
GCA_022325065	Greece	2006
GCA_022325085	India	2009
GCA_022408205
GCA_022427065	Turkey	2015
GCA_022511605	Sudan	2021
GCA_023274355	France	2021
GCA_023275555	France	2018
GCA_023275745	France	2017
GCA_023275795	France	2015
GCA_023275815	France	2015
GCA_023275835	France	2015
GCA_023276185	France	2016
GCA_023369875	USA	2017
GCA_023369885	USA	2017
GCA_023369935	USA	2016
GCA_023369955	USA	2016
GCA_023369965	USA	2016
GCA_023369995	USA	2013
GCA_023370005	USA	2016
GCA_023370035	USA	2013
GCA_023370055	USA	2016
GCA_023374165	USA	2015
GCA_023374185	USA	2015
GCA_023374205	USA	2016
GCA_023374225	USA	2017
GCA_023374245	USA	2013
GCA_024917835	USA	2019
GCA_024988755	Kenya	2018
GCA_024990105	Kenya	2018
GCA_025152865	Saudi Arabia	2020
GCA_025152945	Saudi Arabia	2018
GCA_025377205	India	2019
GCA_025377445	India	2019
GCA_025881705	China	2018
GCA_026702995	USA	2017
GCA_027087595	Tanzania	2017
GCA_027087695	Tanzania	2017
GCA_028583665	United Kingdom	2019
GCA_028825875	China	2022
GCA_029026865	China	2021
GCA_029077925	United Kingdom	2015
GCA_029077985	United Kingdom	2015
GCA_029078005	United Kingdom	2015
GCA_029078065	United Kingdom	2015
GCA_029078085	United Kingdom	2015
GCA_029078125	United Kingdom	2015
GCA_029078165	United Kingdom	2015
GCA_029078185	United Kingdom	2015
GCA_029078225	United Kingdom	2015
GCA_029078265	United Kingdom	2015
GCA_029078325	United Kingdom	2015
GCA_029078335	United Kingdom	2015
GCA_029078405	United Kingdom	2015
GCA_029078425	United Kingdom	2015
GCA_029541665	China	2016
GCA_029962245	China	2018
GCA_030239185	Nigeria	2020
GCA_030239245	Nigeria	2017
GCA_030284125	Australia	2016
GCA_030376985	Gaza Strip	2021
GCA_030388445	United Arab Emirates	2021
GCA_030499625	India	2022
GCA_030499865	India	2021
GCA_030715495	Oman	2021
GCA_030845515	Afghanistan	2013
GCA_031624985	India	2020
GCA_032252175	USA	2023
GCA_032742535	China	2023
GCA_032742835	China	2023
GCA_033033935	Nigeria	2016
GCA_033283125	USA	2018
GCA_033336895	Uganda	2016
GCA_033336915	Uganda	2016
GCA_033337075	Uganda	2017
GCA_033337115	Uganda	2017
GCA_033898845	Germany
GCA_033900585	Germany
GCA_033900605	Germany
GCA_033901065	Germany
GCA_033901145	Germany
GCA_034258925	USA	2023
GCA_034318505	USA	2023
GCA_034318805	USA	2023
GCA_034318965	USA	2023
GCA_034651775
GCA_034651815
GCA_034651935
GCA_034652095
GCA_034652175
GCA_035284665	Portugal	2014
GCA_035781755	India	2015
GCA_035829495	United Kingdom	2010
GCA_035830795	United Kingdom	2020
GCA_036038395	Germany	2021
GCA_036314105	Lebanon	2020
GCA_036452035	USA	2014
GCA_036528045	India	2016
GCA_036529675	India	2020
GCA_036529695	India	2020
GCA_036529855	India	2020
GCA_036530395	India	2020
GCA_036530435	India	2020
GCA_036530455	India	2020
GCA_036530515	India	2020
GCA_036530655	India	2020
GCA_036530715	India	2020
GCA_036530795	India	2020
GCA_036884245		2001
GCA_036904975	USA	2023
GCA_036905615	USA	2024
GCA_036906875	USA	2024
GCA_036906995	USA	2023
GCA_036907175	USA	2023
GCA_037000485	Egypt	2015
GCA_037082265	India	2021
GCA_037082305	India	2021
GCA_037082565	India	2023
GCA_037629735	Kenya	2019
GCA_037630335	Kenya	2018
GCA_037631125	Kenya	2018
GCA_039649875	USA	2024
GCA_040121125	USA	2023
GCA_040270525	United Kingdom	2015
GCA_040270685	United Kingdom	2015
GCA_040271115	United Kingdom	2015
GCA_040271515	United Kingdom	2010
GCA_040271575	United Kingdom	2019
GCA_040325385	Saudi Arabia	2018
GCA_040325735	Saudi Arabia	2018
GCA_040328365	Saudi Arabia	2018
GCA_040328395	Saudi Arabia	2018
GCA_040328575	Saudi Arabia	2018
GCA_040328615	Saudi Arabia	2018
GCA_040329015	USA	2024
GCA_040426955	USA	2024
GCA_040715485	India	2020
GCA_040715565	India	2020
GCA_040715715	India	2021
GCA_040715865	India	2019
GCA_040716025	India	2019
GCA_040716075	India	2019
GCA_040785685	United Kingdom	2020
GCA_040785845	United Kingdom	2020
GCA_040785895	United Kingdom	2020
GCA_040794725	China	2020
GCA_040795665	USA	2024
GCA_041061335	India	2024
GCA_041107395	USA	2024
GCA_041357835	Russia	2023
GCA_041538545	Thailand	2019
GCA_041726945	USA	2024
GCA_041806795	Ukraine	2022
GCA_041902065	USA	2024
GCA_041902075	USA	2024
GCA_041902085	USA	2024
GCA_042465895	USA	2024
GCA_043832485	Germany	2019
GCA_043835325	Germany	2019
GCA_043835675	Germany	2019
GCA_043862485	China	2018
GCA_043862905	China	2017
GCA_044623715	Argentina	2022
GCA_044876065	United Kingdom
GCA_045261555
GCA_045261575
GCA_045505255
GCA_045572115	Singapore
GCA_045572235	Singapore
GCA_045572335	Singapore
GCA_045572355	Singapore
GCA_045572465	Singapore
GCA_045572495	Singapore
GCA_045574665	Singapore
GCA_045575055	Singapore
GCA_045575355	Singapore
GCA_045575815	Singapore
GCA_045575855	Singapore
GCA_045575915	Singapore
GCA_045618165	Singapore
GCA_045618205	Singapore
GCA_045618715	Singapore
GCA_045618845	Singapore
GCA_045618905	Singapore
GCA_045618925	Singapore
GCA_045619425	Singapore
GCA_045619445	Singapore
GCA_045619565	Singapore
GCA_045619865	Singapore
GCA_045620285	Singapore
GCA_045620965	Singapore
GCA_045621325	Singapore
GCA_045621345	Singapore
GCA_045621435	Singapore
GCA_045984465	Saudi Arabia	2016
GCA_045985305	Saudi Arabia	2014
GCA_046604985	France	2023
GCA_046622615	Taiwan	2020
GCA_046630555	India	2019
GCA_046630565	India	2019
GCA_046630615	India	2019
GCA_046715875	India	2019
GCA_047398405	Italy	2014
GCA_900006835	Germany	2014
GCA_900006935	Germany	2014
GCA_900007005	Germany	2014
GCA_900007105	Germany	2014
GCA_900084665	United Kingdom	2001
GCA_900084705	United Kingdom	2001
GCA_900085025	United Kingdom	2004
GCA_900085325	United Kingdom	2008
GCA_900085945	United Kingdom	2011
GCA_900086185	United Kingdom	2005
GCA_900092675	Thailand	2015
GCA_900205385
GCA_900451505
GCA_900451585
GCA_900451955
GCA_900492895	Thailand	2016
GCA_900493005	Thailand	2016
GCA_900493455	Thailand	2016
GCA_900493765	Thailand	2016
GCA_900493825	Thailand	2016
GCA_900494375	Thailand	2016
GCA_900494635	Thailand	2016
GCA_900498605	Germany	2014
GCA_900498645	Germany	2014
GCA_900498655	Germany	2014
GCA_900498775	Germany	2014
GCA_900498785	Germany	2014
GCA_900498805	Germany	2014
GCA_900498845	Germany	2014
GCA_900501335	Greece	2014
GCA_900501435	Greece	2013
GCA_900501835	Portugal	2013
GCA_900502175	Portugal	2013
GCA_900502265	Greece	2013
GCA_900502775	Portugal	2014
GCA_900503895	United Kingdom	2014
GCA_900505005	Croatia	2013
GCA_900505205	Serbia	2014
GCA_900506075	Croatia	2014
GCA_900506405	Ireland	2014
GCA_900507615	Turkey	2014
GCA_900507625	Turkey	2014
GCA_900507635	Turkey	2014
GCA_900508155	Turkey	2013
GCA_900508295	Turkey	2013
GCA_900508435	Czech Republic	2014
GCA_900510945	France	2014
GCA_900511715	France	2014
GCA_900511735	France	2014
GCA_900512305	Germany	2013
GCA_900512315	Germany	2014
GCA_900512495	Germany	2013
GCA_900512525	Germany	2014
GCA_900512605	Germany	2014
GCA_900514385	Italy	2014
GCA_900515055	Italy	2013
GCA_900517445	Spain	2014
GCA_900775115
GCA_902156055	Turkey	2014
GCA_902156115	United Kingdom	2014
GCA_902156205	Turkey	2014
GCA_902508685	China	2017
GCA_902704345	Italy	2016
GCA_903171885	Portugal	2010
GCA_916172095	Netherlands	2020
GCA_916172175	Netherlands	2020
GCA_916172205	Netherlands	2019
GCA_916172265	Netherlands	2018
GCA_916172325	Netherlands	2019
GCA_916172355	Netherlands	2019
GCA_922823935	United Kingdom	2019
GCA_922826255	United Kingdom	2013
GCA_922826965	United Kingdom	2019
