# Supplementary material for: Spontaneous Emergence of Cefiderocol Resistance in Klebsiella pneumoniae KPC-163: Genomic and Transcriptomic Insights
Source: Antibiotics (Basel). 2025 Aug 15;14(8):832. doi: 10.3390/antibiotics14080832 (PMC12382882; doi:10.3390/antibiotics14080832)
Supplement: Supplementary file 1 [file antibiotics-14-00832-s001.zip › Table S2.xlsx]

## Sheet: Sheet1
Supplemetary Table S2 – Virulence genes prediction
Method: Blastp, Parameter: AA_Id: 80%, Coverage: 80%
KPNMA216 protein	VFDB database	% AA Identity	Evalue
KPNMA216_00870	VFG000475(gb|NP_460201)_(phoP)_response_regulator_in_two-component_regulatory_system_with_PhoQ_[PhoPQ_(VF0111)_-_Regulation_(VFC0301)]_[Salmonella_enterica_subsp._enterica_serovar_Typhimurium_str._LT2]	93.274	4.62e-154
KPNMA216_01075	VFG048632(gb|WP_004176434)_(vipA/tssB)_type_VI_secretion_system_contractile_sheath_small_subunit_VipA_[T6SS_(VF0569)_-_Effector_delivery_system_(VFC0086)]_[Klebsiella_pneumoniae_subsp._pneumoniae_NTUH-K2044]	99.387	2.98e-116
KPNMA216_01076	VFG048643(gb|WP_014907727)_(vipB/tssC)_type_VI_secretion_system_contractile_sheath_large_subunit_VipB_[T6SS_(VF0569)_-_Effector_delivery_system_(VFC0086)]_[Klebsiella_pneumoniae_subsp._pneumoniae_NTUH-K2044]	99.611	0
KPNMA216_01077	VFG048654(gb|WP_004224345)_(vasE/tssK)_type_VI_secretion_system_baseplate_subunit_TssK_[T6SS_(VF0569)_-_Effector_delivery_system_(VFC0086)]_[Klebsiella_pneumoniae_subsp._pneumoniae_NTUH-K2044]	99.553	0
KPNMA216_01078	VFG048665(gb|WP_004176431)_(dotU/tssL)_type_VI_secretion_system_protein,_DotU/TssL_family_[T6SS_(VF0569)_-_Effector_delivery_system_(VFC0086)]_[Klebsiella_pneumoniae_subsp._pneumoniae_NTUH-K2044]	99.563	1.9e-169
KPNMA216_01079	VFG048676(gb|WP_014907726)_(ompA)_OmpA_family_protein_[T6SS_(VF0569)_-_Effector_delivery_system_(VFC0086)]_[Klebsiella_pneumoniae_subsp._pneumoniae_NTUH-K2044]	98.063	0
KPNMA216_01081	VFG048697(gb|WP_015874721)_(clpV/tssH)_type_VI_secretion_system_ATPase_TssH_[T6SS_(VF0569)_-_Effector_delivery_system_(VFC0086)]_[Klebsiella_pneumoniae_subsp._pneumoniae_NTUH-K2044]	99.208	0
KPNMA216_01082	VFG048708(gb|WP_041168969)_(vgrG/tssI)_type_VI_secretion_system_tip_protein_VgrG_[T6SS_(VF0569)_-_Effector_delivery_system_(VFC0086)]_[Klebsiella_pneumoniae_subsp._pneumoniae_NTUH-K2044]	91.961	0
KPNMA216_01090	VFG048755(gb|WP_049127998)_(icmF/tssM)_type_VI_secretion_protein_TssM_[T6SS_(VF0569)_-_Effector_delivery_system_(VFC0086)]_[Klebsiella_pneumoniae_subsp._pneumoniae_NTUH-K2044]	98.523	0
KPNMA216_01091	VFG048762(gb|WP_015874732)_(impA/tssA)_type_VI_secretion_system_protein_TssA_[T6SS_(VF0569)_-_Effector_delivery_system_(VFC0086)]_[Klebsiella_pneumoniae_subsp._pneumoniae_NTUH-K2044]	99.624	0
KPNMA216_01093	VFG048771(gb|WP_004190505)_(tssF)_type_VI_secretion_system_baseplate_subunit_TssF_[T6SS_(VF0569)_-_Effector_delivery_system_(VFC0086)]_[Klebsiella_pneumoniae_subsp._pneumoniae_NTUH-K2044]	99.486	0
KPNMA216_01094	VFG048779(gb|WP_004190503)_(tssG)_type_VI_secretion_system_baseplate_subunit_TssG_[T6SS_(VF0569)_-_Effector_delivery_system_(VFC0086)]_[Klebsiella_pneumoniae_subsp._pneumoniae_NTUH-K2044]	99.446	0
KPNMA216_02366	VFG002416(gb|WP_001265657)_(yagW/ecpD)_polymerized_tip_adhesin_of_ECP_fibers_[ECP_(VF0404)_-_Adherence_(VFC0001)]_[Escherichia_coli_O157:H7_str._EDL933]	94.15	0
KPNMA216_02367	VFG002415(gb|WP_001131063)_(yagX/ecpC)_E._coli_common_pilus_usher_EcpC_[ECP_(VF0404)_-_Adherence_(VFC0001)]_[Escherichia_coli_O157:H7_str._EDL933]	93.341	0
KPNMA216_02368	VFG002412(gb|WP_000716386)_(yagY/ecpB)_E._coli_common_pilus_chaperone_EcpB_[ECP_(VF0404)_-_Adherence_(VFC0001)]_[Escherichia_coli_O157:H7_str._EDL933]	91.441	8.41e-141
KPNMA216_02369	VFG002414(gb|WP_000730972)_(yagZ/ecpA)_E._coli_common_pilus_structural_subunit_EcpA_[ECP_(VF0404)_-_Adherence_(VFC0001)]_[Escherichia_coli_O157:H7_str._EDL933]	95.897	3.84e-133
KPNMA216_02370	VFG002413(gb|WP_000389022)_(ykgK/ecpR)_regulator_protein_EcpR_[ECP_(VF0404)_-_Adherence_(VFC0001)]_[Escherichia_coli_O157:H7_str._EDL933]	90	5.45e-117
KPNMA216_02892	VFG048985(gb|WP_014907219)_(KP1_RS17355)_phosphatase_PAP2_family_protein_[Capsule_(VF0560)_-_Immune_modulation_(VFC0258)]_[Klebsiella_pneumoniae_subsp._pneumoniae_NTUH-K2044]	95.694	9.14e-143
KPNMA216_02893	VFG048980(gb|WP_041937790)_(KP1_RS17345)_capsule_assembly_Wzi_family_protein_[Capsule_(VF0560)_-_Immune_modulation_(VFC0258)]_[Klebsiella_pneumoniae_subsp._pneumoniae_NTUH-K2044]	95.388	0
KPNMA216_02894	VFG048972(gb|WP_014907221)_(KP1_RS17340)_polysaccharide_export_protein_[Capsule_(VF0560)_-_Immune_modulation_(VFC0258)]_[Klebsiella_pneumoniae_subsp._pneumoniae_NTUH-K2044]	92.308	0
KPNMA216_02904	VFG048830(gb|WP_014907233)_(gndA)_NADP-dependent_phosphogluconate_dehydrogenase_[Capsule_(VF0560)_-_Immune_modulation_(VFC0258)]_[Klebsiella_pneumoniae_subsp._pneumoniae_NTUH-K2044]	99.359	0
KPNMA216_02905	VFG048819(gb|WP_014907234)_(KP1_RS17280)_mannose-1-phosphate_guanylyltransferase/mannose-6-phosphate_isomerase_[Capsule_(VF0560)_-_Immune_modulation_(VFC0258)]_[Klebsiella_pneumoniae_subsp._pneumoniae_NTUH-K2044]	99.575	0
KPNMA216_02906	VFG048808(gb|WP_004899416)_(rfbK1)_O9_family_phosphomannomutase_RfbK1_[Capsule_(VF0560)_-_Immune_modulation_(VFC0258)]_[Klebsiella_pneumoniae_subsp._pneumoniae_NTUH-K2044]	99.781	0
KPNMA216_02907	VFG048797(gb|WP_004175261)_(ugd)_UDP-glucose_6-dehydrogenase_[Capsule_(VF0560)_-_Immune_modulation_(VFC0258)]_[Klebsiella_pneumoniae_subsp._pneumoniae_NTUH-K2044]	99.742	0
KPNMA216_02910	VFG049084(gb|WP_004175264)_(rfbB)_O-antigen_export_ABC_transporter_ATP-binding_protein_RfbB_[LPS_(VF0561)_-_Immune_modulation_(VFC0258)]_[Klebsiella_pneumoniae_subsp._pneumoniae_NTUH-K2044]	99.593	0
KPNMA216_02911	VFG049073(gb|WP_015875021)_(KP1_RS17240)_DUF4422_domain-containing_protein_[LPS_(VF0561)_-_Immune_modulation_(VFC0258)]_[Klebsiella_pneumoniae_subsp._pneumoniae_NTUH-K2044]	99.049	0
KPNMA216_02912	VFG049062(gb|WP_015875020)_(rfbD)_UDP-galactopyranose_mutase_[LPS_(VF0561)_-_Immune_modulation_(VFC0258)]_[Klebsiella_pneumoniae_subsp._pneumoniae_NTUH-K2044]	97.656	0
KPNMA216_02913	VFG049051(gb|WP_014907239)_(KP1_RS17230)_glycosyltransferase_[LPS_(VF0561)_-_Immune_modulation_(VFC0258)]_[Klebsiella_pneumoniae_subsp._pneumoniae_NTUH-K2044]	98.316	0
KPNMA216_02914	VFG049040(gb|WP_074160401)_(KP1_RS17225)_glycosyltransferase_family_4_protein_[LPS_(VF0561)_-_Immune_modulation_(VFC0258)]_[Klebsiella_pneumoniae_subsp._pneumoniae_NTUH-K2044]	98.138	0
KPNMA216_03150	VFG048348(gb|WP_004149658)_(mrkJ)_phosphodiesterase_[Type_3_fimbriae_(VF0567)_-_Biofilm_(VFC0271)]_[Klebsiella_pneumoniae_subsp._pneumoniae_NTUH-K2044]	99.58	9.71e-180
KPNMA216_03153	VFG043625(gb|WP_000813718)_(mrkC)_fimbrial_biogenesis_outer_membrane_usher_protein_mrkC_precursor_[Type_3_fimbriae_(VF0567)_-_Biofilm_(VFC0271)]_[Klebsiella_pneumoniae_subsp._pneumoniae_NTUH-K2044]	99.758	0
KPNMA216_03160	VFG048229(gb|WP_015875142)_(fimB)_tyrosine_recombinase_[Type_I_fimbriae_(VF0566)_-_Adherence_(VFC0001)]_[Klebsiella_pneumoniae_subsp._pneumoniae_NTUH-K2044]	99.502	3.36e-152
KPNMA216_03164	VFG048267(gb|WP_015875145)_(fimC)_periplasmic_chaperone_[Type_I_fimbriae_(VF0566)_-_Adherence_(VFC0001)]_[Klebsiella_pneumoniae_subsp._pneumoniae_NTUH-K2044]	99.145	1.32e-174
KPNMA216_03165	VFG048277(gb|WP_009308599)_(fimD)_outer_membrane_usher_protein__[Type_I_fimbriae_(VF0566)_-_Adherence_(VFC0001)]_[Klebsiella_pneumoniae_subsp._pneumoniae_NTUH-K2044]	99.655	0
KPNMA216_03166	VFG048287(gb|WP_014906962)_(fimF)_type_1_fimbrial_minor_component_[Type_I_fimbriae_(VF0566)_-_Adherence_(VFC0001)]_[Klebsiella_pneumoniae_subsp._pneumoniae_NTUH-K2044]	97.143	8.68e-125
KPNMA216_03167	VFG048297(gb|WP_014906961)_(fimG)_type_1_fimbrial_minor_component_[Type_I_fimbriae_(VF0566)_-_Adherence_(VFC0001)]_[Klebsiella_pneumoniae_subsp._pneumoniae_NTUH-K2044]	98.137	1.26e-113
KPNMA216_03168	VFG048307(gb|WP_041937815)_(fimH)_type_1_fimbrial_adhesin_precursor_[Type_I_fimbriae_(VF0566)_-_Adherence_(VFC0001)]_[Klebsiella_pneumoniae_subsp._pneumoniae_NTUH-K2044]	99.668	0
KPNMA216_03169	VFG048317(gb|WP_014906959)_(fimK)_transcriptional_regulator_[Type_I_fimbriae_(VF0566)_-_Adherence_(VFC0001)]_[Klebsiella_pneumoniae_subsp._pneumoniae_NTUH-K2044]	98.936	0
KPNMA216_03478	VFG000478(gb|NP_459678)_(fur)_ferric_iron_uptake_transcriptional_regulator_[Fur_(VF0113)_-_Regulation_(VFC0301)]_[Salmonella_enterica_subsp._enterica_serovar_Typhimurium_str._LT2]	96	1.11e-106
KPNMA216_03569	VFG048409(gb|WP_086074289)_(entA)_2,3-dihydroxybenzoate-2,3-dehydrogenase_[Ent_(VF0562)_-_Nutritional/Metabolic_factor_(VFC0272)]_[Klebsiella_pneumoniae_subsp._pneumoniae_NTUH-K2044]	98.79	0
KPNMA216_03570	VFG048419(gb|WP_004210873)_(entB)_2,3-dihydro-2,3-dihydroxybenzoate_synthetase,_isochroismatase_[Ent_(VF0562)_-_Nutritional/Metabolic_factor_(VFC0272)]_[Klebsiella_pneumoniae_subsp._pneumoniae_NTUH-K2044]	99.647	0
KPNMA216_03571	VFG048429(gb|WP_004183353)_(entE)_enterobactin_synthase_subunit_E_[Ent_(VF0562)_-_Nutritional/Metabolic_factor_(VFC0272)]_[Klebsiella_pneumoniae_subsp._pneumoniae_NTUH-K2044]	99.252	0
KPNMA216_03572	VFG048439(gb|WP_014907941)_(entC)_isochorismate_synthase_[Ent_(VF0562)_-_Nutritional/Metabolic_factor_(VFC0272)]_[Klebsiella_pneumoniae_subsp._pneumoniae_NTUH-K2044]	99.233	0
KPNMA216_03573	VFG048449(gb|WP_012737621)_(fepB)_iron-enterobactin_transporter_periplasmic_binding_protein_[Ent_(VF0562)_-_Nutritional/Metabolic_factor_(VFC0272)]_[Klebsiella_pneumoniae_subsp._pneumoniae_NTUH-K2044]	99.687	0
KPNMA216_03576	VFG048478(gb|WP_004147521)_(fepG)_iron-enterobactin_transporter_permease_[Ent_(VF0562)_-_Nutritional/Metabolic_factor_(VFC0272)]_[Klebsiella_pneumoniae_subsp._pneumoniae_NTUH-K2044]	99.697	0
KPNMA216_03578	VFG048498(gb|WP_012737619)_(entF)_enterobactin_synthase_subunit_F_[Ent_(VF0562)_-_Nutritional/Metabolic_factor_(VFC0272)]_[Klebsiella_pneumoniae_subsp._pneumoniae_NTUH-K2044]	99.613	0
KPNMA216_03580	VFG048508(gb|WP_012737618)_(fes)_enterobactin/ferric_enterobactin_esterase_[Ent_(VF0562)_-_Nutritional/Metabolic_factor_(VFC0272)]_[Klebsiella_pneumoniae_subsp._pneumoniae_NTUH-K2044]	99.005	0
KPNMA216_03581	VFG048518(gb|WP_012737617)_(fepA)_outer_membrane_receptor_FepA_[Ent_(VF0562)_-_Nutritional/Metabolic_factor_(VFC0272)]_[Klebsiella_pneumoniae_subsp._pneumoniae_NTUH-K2044]	98.787	0
KPNMA216_03766	VFG049007(gb|WP_002911561)_(rcsA)_transcriptional_activator_for_ctr_capsule_biosynthesis_[RcsAB_(VF0571)_-_Regulation_(VFC0301)]_[Klebsiella_pneumoniae_subsp._pneumoniae_NTUH-K2044]	99.517	8.21e-156
KPNMA216_04106	VFG044322(gb|WP_004190148)_(iroE)_siderophore_esterase_IroE_[Sal_(VF0563)_-_Nutritional/Metabolic_factor_(VFC0272)]_[Klebsiella_pneumoniae_subsp._pneumoniae_NTUH-K2044]	99.353	0
KPNMA216_04275	VFG000477(gb|NP_461845)_(rpoS)_RNA_polymerase_sigma_factor_RpoS_[RpoS_(VF0112)_-_Regulation_(VFC0301)]_[Salmonella_enterica_subsp._enterica_serovar_Typhimurium_str._LT2]	98.182	0
KPNMA216_04608	VFG048620(gb|WP_014907843)_(iutA)_ferric_aerobactin_receptor_IutA_[Aerobactin_(VF0565)_-_Nutritional/Metabolic_factor_(VFC0272)]_[Klebsiella_pneumoniae_subsp._pneumoniae_NTUH-K2044]	99.863	0
